# Supplementary material for: Exploring health in the UK Biobank: associations with sociodemographic characteristics, psychosocial factors, lifestyle and environmental exposures
Source: BMC Med. 2021 Oct 11;19:240. doi: 10.1186/s12916-021-02097-z (PMC8504077; doi:10.1186/s12916-021-02097-z)
Supplement: Supplementary file 2 — Additional file 2. Health status classification. [file 12916_2021_2097_MOESM2_ESM.xlsx]

## Sheet: overview
The following material accompanies the article “Exploring health in the UK Biobank: associations with sociodemographic characteristics, psychosocial factors, lifestyle and environmental exposures” by Julian Mutz, Charlotte J Roscoe and Cathryn M Lewis.
Health status classification
Data on 81 cancer and 443 non-cancer illnesses (past and current) were ascertained through touchscreen self-report questionnaire and confirmed during a verbal interview by a trained nurse.
Cancer	https://biobank.ndph.ox.ac.uk/showcase/coding.cgi?id=3
Non-cancer	https://biobank.ndph.ox.ac.uk/showcase/coding.cgi?id=6
To determine health status, we used a classification developed by the Reinsurance Group of America (RGA) in which an experienced underwriter classified each illness according to whether it was “likely acceptable for standard life insurance”.
Participants were classified as healthy or unhealthy based on their reported cancer and non-cancer illnesses (see cancer_illnesses & non_cancer_illnesses).
In developing this algorithm, the main determinant of whether to classify specific illnesses as healthy or unhealthy was their corresponding all-cause mortality risk.
63.5% of the full UK Biobank sample were classified as healthy using this algorithm.
Unclassifiable illnesses
Individuals who reported one 'unclassifiable' non-cancer illness and no cancer illness may be classified healthy or unhealthy.
To take the most conservative approach, we classified these as 'missing data'. Any 'unclassifiable' cancer was assumed to be unhealthy.

## Sheet: cancer_illnesses
UK Biobank coding	Cancer illness	Health status
1001	Lung cancer	Unhealthy
1002	Breast cancer	Unhealthy
1003	Skin cancer	Unhealthy
1004	Cancer of lip/mouth/pharynx/oral cavity	Unhealthy
1005	Salivary gland cancer	Unhealthy
1006	Larynx/throat cancer	Unhealthy
1007	Nasal cavity cancer	Unhealthy
1008	Ear cancer	Unhealthy
1009	Sinus cancer	Unhealthy
1010	Lip cancer	Unhealthy
1011	Tongue cancer	Unhealthy
1012	Gum cancer	Unhealthy
1015	Parotid gland cancer	Unhealthy
1016	Other salivary gland cancer	Unhealthy
1017	Oesophageal cancer	Unhealthy
1018	Stomach cancer	Unhealthy
1019	Small intestine/small bowel cancer	Unhealthy
1020	Large bowel cancer/colorectal cancer	Unhealthy
1021	Anal cancer	Unhealthy
1022	Colon cancer/sigmoid cancer	Unhealthy
1023	Rectal cancer	Unhealthy
1024	Liver/hepatocellular cancer	Unhealthy
1025	Gallbladder/bile duct cancer	Unhealthy
1026	Pancreas cancer	Unhealthy
1027	Small cell lung cancer	Unhealthy
1028	Non-small cell lung cancer	Unhealthy
1029	Peripheral nerve/autonomic nerve cancer	Unhealthy
1030	Eye and/or adnexal cancer	Unhealthy
1031	Meningeal cancer / malignant meningioma	Unhealthy
1032	Brain cancer / primary malignant brain tumour	Unhealthy
1033	Spinal cord or cranial nerve cancer	Unhealthy
1034	Kidney/renal cell cancer	Unhealthy
1035	Bladder cancer	Unhealthy
1036	Other cancer of urinary tract	Unhealthy
1037	Female genital tract cancer	Unhealthy
1038	Male genital tract cancer	Unhealthy
1039	Ovarian cancer	Unhealthy
1040	Uterine/endometrial cancer	Unhealthy
1041	Cervical cancer	Unhealthy
1042	Vaginal cancer	Unhealthy
1043	Vulval cancer	Unhealthy
1044	Prostate cancer	Unhealthy
1045	Testicular cancer	Unhealthy
1046	Penis cancer	Unhealthy
1047	Lymphoma	Unhealthy
1048	Leukaemia	Unhealthy
1050	Multiple myeloma	Unhealthy
1051	Myelofibrosis or myelodysplasia	Unhealthy
1052	Hodgkins lymphoma / hodgkins disease	Unhealthy
1053	Non-hodgkins lymphoma	Unhealthy
1055	Chronic lymphocytic	Unhealthy
1056	Chronic myeloid	Unhealthy
1058	Other haematological malignancy	Unhealthy
1059	Malignant melanoma	Unhealthy
1060	Non-melanoma skin cancer	Unhealthy
1061	Basal cell carcinoma	Unhealthy
1062	Squamous cell carcinoma	Unhealthy
1063	Primary bone cancer	Unhealthy
1064	Mesothelioma	Unhealthy
1065	Thyroid cancer	Unhealthy
1066	Parathyroid cancer	Unhealthy
1067	Adrenal cancer	Unhealthy
1068	Sarcoma/fibrosarcoma	Unhealthy
1070	Malignant lymph node, unspecified	Unhealthy
1071	Metastatic cancer (unknown primary)	Unhealthy
1072	Cin/pre-cancer cells cervix	Unhealthy
1073	Rodent ulcer	Unhealthy
1074	Acute myeloid leukaemia	Unhealthy
1075	Retinoblastoma	Unhealthy
1076	Kaposis sarcoma	Unhealthy
1077	Mouth cancer	Unhealthy
1078	Tonsil cancer	Unhealthy
1079	Oropharynx / oropharyngeal cancer	Unhealthy
1080	Trachea cancer	Unhealthy
1081	Thymus cancer / malignant thymoma	Unhealthy
1082	Heart / mediastinum cancer	Unhealthy
1084	Respiratory / intrathoracic cancer	Unhealthy
1085	Bone metastases / bony secondaries	Unhealthy
1086	Appendix cancer	Unhealthy
1087	Fallopian tube cancer	Unhealthy
1088	Malignant insulinoma	Unhealthy

## Sheet: non_cancer_illnesses
UK Biobank coding	Non-cancer illness	Health status
1065	Hypertension	Healthy
1066	Heart/cardiac problem	Unhealthy
1067	Peripheral vascular disease	Unhealthy
1068	Venous thromboembolic disease	Unhealthy
1072	Essential hypertension	Healthy
1073	Gestational hypertension/pre-eclampsia	Healthy
1074	Angina	Unhealthy
1075	Heart attack/myocardial infarction	Unhealthy
1076	Heart failure/pulmonary odema	Unhealthy
1077	Heart arrhythmia	Unhealthy
1078	Heart valve problem/heart murmur	Unhealthy
1079	Cardiomyopathy	Unhealthy
1080	Pericardial problem	Unhealthy
1081	Stroke	Unhealthy
1082	Transient ischaemic attack (tia)	Unhealthy
1083	Subdural haemorrhage/haematoma	Unhealthy
1086	Subarachnoid haemorrhage	Unhealthy
1087	Leg claudication/ intermittent claudication	Healthy
1088	Arterial embolism	Unhealthy
1093	Pulmonary embolism +/- dvt	Unhealthy
1094	Deep venous thrombosis (dvt)	Unhealthy
1111	Asthma	Healthy
1112	Chronic obstructive airways disease/copd	Unhealthy
1113	Emphysema/chronic bronchitis	Unhealthy
1114	Bronchiectasis	Healthy
1115	Interstitial lung disease	Unhealthy
1117	Other respiratory problems	Unhealthy
1120	Asbestosis	Unhealthy
1121	Pulmonary fibrosis	Unhealthy
1122	Fibrosing alveolitis/unspecified alveolitis	Unhealthy
1123	Sleep apnoea	Healthy
1124	Respiratory failure	Unhealthy
1125	Pleurisy	Unhealthy
1126	Spontaneous pneumothorax/recurrent pneumothorax	Unhealthy
1134	Oesophageal disorder	Unhealthy
1135	Stomach disorder	Unhealthy
1136	Liver/biliary/pancreas problem	Unhealthy
1137	Other abdominal problem	Unhealthy
1138	Gastro-oesophageal reflux (gord) / gastric reflux	Healthy
1139	Oesophagitis/barretts oesophagus	Unhealthy
1140	Oesophageal stricture	Unhealthy
1141	Oesophageal varicies	Unhealthy
1142	Gastric/stomach ulcers	Healthy
1143	Gastritis/gastric erosions	Healthy
1154	Irritable bowel syndrome	Healthy
1155	Hepatitis	Unhealthy
1156	Infective/viral hepatitis	Unhealthy
1157	Non-infective hepatitis	Unhealthy
1158	Liver failure/cirrhosis	Unhealthy
1159	Bile duct disease	Healthy
1160	Bile duct obstruction/ascending cholangitis	Healthy
1161	Gall bladder disease	Unhealthy
1162	Cholelithiasis/gall stones	Healthy
1163	Cholecystitis	Healthy
1164	Pancreatic disease	Unhealthy
1165	Pancreatitis	Unhealthy
1190	Peritonitis	Unhealthy
1191	Gastrointestinal bleeding	Unhealthy
1192	Renal/kidney failure	Unhealthy
1193	Renal failure requiring dialysis	Unhealthy
1194	Renal failure not requiring dialysis	Unhealthy
1196	Urinary tract infection/kidney infections	Healthy
1197	Kidney stone/ureter stone/bladder stone	Healthy
1200	Ureteric obstruction/hydronephrosis	Unhealthy
1201	Bladder problem (not cancer)	Healthy
1202	Urinary frequency / incontinence	Healthy
1207	Prostate problem (not cancer)	Healthy
1210	Scrotal problem (not cancer)	Healthy
1214	Testicular problems (not cancer)	Healthy
1220	Diabetes	Unhealthy
1221	Gestational diabetes	Unhealthy
1222	Type 1 diabetes	Unhealthy
1223	Type 2 diabetes	Unhealthy
1224	Thyroid problem (not cancer)	Healthy
1225	Hyperthyroidism/thyrotoxicosis	Healthy
1226	Hypothyroidism/myxoedema	Healthy
1228	Thyroid radioablation therapy	Healthy
1229	Parathyroid gland problem (not cancer)	Healthy
1230	Parathyroid hyperplasia/adenoma	Healthy
1232	Disorder of adrenal gland	Healthy
1233	Adrenal tumour	Unhealthy
1234	Adrenocortical insufficiency/addison's disease	Healthy
1235	Hyperaldosteronism/conn's syndrome	Healthy
1236	Phaeochromocytoma	Unhealthy
1237	Disorder or pituitary gland	Healthy
1238	Pituitary adenoma/tumour	Unhealthy
1239	Cushings syndrome	Healthy
1240	Neurological injury/trauma	Unhealthy
1242	Eye/eyelid problem	Healthy
1243	Psychological/psychiatric problem	Unhealthy
1244	Infection of nervous system	Unhealthy
1245	Brain abscess/intracranial abscess	Unhealthy
1246	Encephalitis	Unhealthy
1247	Meningitis	Unhealthy
1248	Spinal abscess	Unhealthy
1249	Cranial nerve problem/palsy	Unhealthy
1250	Bell's palsy/facial nerve palsy	Healthy
1251	Spinal cord disorder	Unhealthy
1252	Paraplegia	Unhealthy
1254	Peripheral nerve disorder	Unhealthy
1255	Peripheral neuropathy	Unhealthy
1256	Acute infective polyneuritis/guillain-barre syndrome	Unhealthy
1257	Trapped nerve/compressed nerve	Healthy
1258	Chronic/degenerative neurological problem	Unhealthy
1259	Motor neurone disease	Unhealthy
1260	Myasthenia gravis	Unhealthy
1261	Multiple sclerosis	Unhealthy
1262	Parkinsons disease	Unhealthy
1263	Dementia/alzheimers/cognitive impairment	Unhealthy
1264	Epilepsy	Unhealthy
1265	Migraine	Healthy
1266	Head injury	Unhealthy
1267	Spinal injury	Unhealthy
1274	Eye infection	Healthy
1275	Retinal problem	Healthy
1276	Diabetic eye disease	Unhealthy
1277	Glaucoma	Healthy
1278	Cataract	Healthy
1279	Eye trauma	Healthy
1281	Retinal detachment	Healthy
1282	Retinal artery/vein occlusion	Healthy
1286	Depression	Unhealthy
1287	Anxiety/panic attacks	Unhealthy
1288	Nervous breakdown	Unhealthy
1289	Schizophrenia	Unhealthy
1290	Deliberate self-harm/suicide attempt	Unhealthy
1291	Mania/bipolar disorder/manic depression	Unhealthy
1293	Bone disorder	Healthy
1294	Back problem	Healthy
1295	Joint disorder	Healthy
1297	Muscle/soft tissue problem	Healthy
1308	Osteomyelitis	Healthy
1309	Osteoporosis	Healthy
1310	Paget's disease	Healthy
1311	Spine arthritis/spondylitis	Healthy
1312	Prolapsed disc/slipped disc	Healthy
1313	Ankylosing spondylitis	Healthy
1322	Myositis/myopathy	Healthy
1327	Low platelets/platelet disorder	Unhealthy
1328	Haemophilia	Unhealthy
1330	Iron deficiency anaemia	Healthy
1331	Pernicious anaemia	Unhealthy
1332	Aplastic anaemia	Unhealthy
1339	Sickle cell disease	Unhealthy
1340	Thalassaemia	Healthy
1344	Stevens johnson syndrome	Healthy
1345	Pemphigoid/pemphigus	Healthy
1348	Gynaecological disorder (not cancer)	Healthy
1349	Ovarian cyst or cysts	Healthy
1350	Polycystic ovaries/polycystic ovarian syndrome	Healthy
1351	Uterine fibroids	Healthy
1352	Uterine polyps	Healthy
1353	Vaginal prolapse/uterine prolapse	Healthy
1364	Breast disease (not cancer)	Healthy
1366	Fibrocystic disease	Healthy
1367	Breast cysts	Healthy
1371	Sarcoidosis	Unhealthy
1372	Vasculitis	Unhealthy
1373	Connective tissue disorder	Unhealthy
1374	Allergy/hypersensitivity/anaphylaxis	Healthy
1376	Giant cell/temporal arteritis	Unhealthy
1377	Polymyalgia rheumatica	Healthy
1378	Wegners granulmatosis	Unhealthy
1379	Microscopic polyarteritis	Unhealthy
1380	Polyartertis nodosa	Unhealthy
1381	Systemic lupus erythematosis/sle	Unhealthy
1382	Sjogren's syndrome/sicca syndrome	Healthy
1383	Dermatopolymyositis	Unhealthy
1384	Scleroderma/systemic sclerosis	Unhealthy
1385	Allergy or anaphylactic reaction to food	Healthy
1386	Allergy or anaphylactic reaction to drug	Healthy
1387	Hayfever/allergic rhinitis	Healthy
1394	Peripheral nerve injury	Healthy
1396	Enlarged prostate	Healthy
1397	Other demyelinating disease (not multiple sclerosis)	Unhealthy
1398	Pneumonia	Unhealthy
1400	Peptic ulcer	Healthy
1402	Endometriosis	Healthy
1403	Female infertility	Healthy
1404	Male infertility	Healthy
1405	Other renal/kidney problem	Unhealthy
1406	Muscle or soft tissue injuries	Healthy
1407	Burns	Healthy
1408	Alcohol dependency	Unhealthy
1409	Opioid dependency	Unhealthy
1410	Other substance abuse/dependency	Unhealthy
1411	Lung abscess	Healthy
1412	Bronchitis	Healthy
1413	Nasal/sinus disorder	Healthy
1414	Throat or larynx disorder	Healthy
1415	Ear/vestibular disorder	Healthy
1416	Chronic sinusitis	Healthy
1417	Nasal polyps	Healthy
1418	Chronic laryngitis	Healthy
1419	Vocal cord polyp	Healthy
1420	Otosclerosis	Healthy
1421	Meniere's disease	Healthy
1425	Cerebral aneurysm	Unhealthy
1426	Myocarditis	Unhealthy
1427	Polycystic kidney	Unhealthy
1428	Thyroiditis	Healthy
1429	Acromegaly	Healthy
1430	Hypopituitarism	Healthy
1431	Hyperprolactinaemia	Healthy
1432	Carcinoid syndrome/tumour	Unhealthy
1433	Cerebral palsy	Unhealthy
1434	Other neurological problem	Unhealthy
1435	Optic neuritis	Unhealthy
1436	Headaches (not migraine)	Healthy
1437	Myasthenia gravis	Unhealthy
1438	Polycythaemia vera	Unhealthy
1439	Hiv/aids	Unhealthy
1440	Tuberculosis (tb)	Unhealthy
1441	Malaria	Unhealthy
1442	Helicobacter pylori	Healthy
1443	Schistosomiasis/bilharzia	Unhealthy
1445	Clotting disorder/excessive bleeding	Unhealthy
1446	Anaemia	Healthy
1447	Pancytopenia	Unhealthy
1448	Neutropenia/lymphopenia	Unhealthy
1449	Myeloproliferative disorder	Unhealthy
1450	Monoclonal gammopathy/not myeloma	Unhealthy
1451	Hereditary/genetic haematological disorder	Unhealthy
1452	Eczema/dermatitis	Healthy
1453	Psoriasis	Healthy
1454	Blistering/desquamating skin disorder	Healthy
1455	Chronic skin ulcers	Healthy
1456	Malabsorption/coeliac disease	Unhealthy
1457	Duodenal ulcer	Healthy
1458	Diverticular disease/diverticulitis	Healthy
1459	Colitis/not crohns or ulcerative colitis	Healthy
1460	Rectal or colon adenoma/polyps	Unhealthy
1461	Inflammatory bowel disease	Healthy
1462	Crohns disease	Unhealthy
1463	Ulcerative colitis	Unhealthy
1464	Rheumatoid arthritis	Unhealthy
1465	Osteoarthritis	Healthy
1466	Gout	Healthy
1467	Other joint disorder	Healthy
1468	Diabetic neuropathy/ulcers	Unhealthy
1469	Post-traumatic stress disorder	Unhealthy
1470	Anorexia/bulimia/other eating disorder	Unhealthy
1471	Atrial fibrillation	Unhealthy
1472	Emphysema	Unhealthy
1473	High cholesterol	Healthy
1474	Hiatus hernia	Healthy
1475	Sclerosing cholangitis	Unhealthy
1476	Sciatica	Healthy
1477	Psoriatic arthropathy	Healthy
1478	Cervical spondylosis	Healthy
1479	Rheumatic fever	Unhealthy
1480	Dermatomyositis	Unhealthy
1481	Polymyositis	Unhealthy
1482	Chronic fatigue syndrome	Healthy
1483	Atrial flutter	Unhealthy
1484	Wolff parkinson white / wpw syndrome	Healthy
1485	Irregular heart beat	Unhealthy
1486	Sick sinus syndrome	Unhealthy
1487	Svt / supraventricular tachycardia	Healthy
1488	Mitral valve prolapse	Unhealthy
1489	Mitral stenosis	Unhealthy
1490	Aortic stenosis	Unhealthy
1491	Brain haemorrhage	Unhealthy
1492	Aortic aneurysm	Unhealthy
1493	Other venous/lymphatic disease	Unhealthy
1494	Varicose veins	Healthy
1495	Lymphoedema	Healthy
1496	Alpha-1 antitrypsin deficiency	Unhealthy
1497	Pneumothorax	Healthy
1498	Empyema	Healthy
1499	Labyrinthitis	Healthy
1500	Vertigo	Healthy
1501	Pyloric stenosis	Healthy
1502	Appendicitis	Healthy
1503	Anal problem	Healthy
1504	Anal fissure	Healthy
1505	Haemorrhoids / piles	Healthy
1506	Primary biliary cirrhosis	Unhealthy
1507	Haemochromatosis	Unhealthy
1508	Jaundice (unknown cause)	Unhealthy
1509	Gastroenteritis/dysentry	Healthy
1510	Dyspepsia / indigestion	Healthy
1511	Abdominal hernia	Healthy
1512	Umbilical hernia	Healthy
1513	Inguinal hernia	Healthy
1514	Cystitis	Healthy
1515	Pyelonephritis	Healthy
1516	Bph / benign prostatic hypertrophy	Healthy
1517	Prostatitis	Healthy
1518	Erectile dysfunction / impotence	Healthy
1519	Kidney nephropathy	Unhealthy
1520	Iga nephropathy	Unhealthy
1521	Diabetes insipidus	Unhealthy
1522	Grave's disease	Healthy
1523	Trigemminal neuralgia	Healthy
1524	Spina bifida	Unhealthy
1525	Benign / essential tremor	Healthy
1526	Polio / poliomyelitis	Unhealthy
1527	Retinitis pigmentosa	Healthy
1528	Macular degeneration	Healthy
1529	Dry eyes	Healthy
1530	Iritis	Healthy
1531	Post-natal depression	Healthy
1532	Disc problem	Healthy
1533	Disc degeneration	Healthy
1534	Back pain	Healthy
1535	Scoliosis	Healthy
1536	Spinal stenosis	Healthy
1537	Joint pain	Healthy
1538	Arthritis (nos)	Healthy
1540	Plantar fascitis	Healthy
1541	Carpal tunnel syndrome	Healthy
1542	Fibromyalgia	Healthy
1544	Dupuytren's contracture	Healthy
1545	Neck problem/injury	Healthy
1546	Essential thrombocytosis	Unhealthy
1548	Acne/acne vulgaris	Healthy
1549	Lichen planus	Healthy
1550	Lichen sclerosis	Healthy
1551	Ovarian problem	Healthy
1552	Uterine problem	Healthy
1553	Cervical problem	Healthy
1554	Cervical intra-epithelial neoplasia (cin) / precancerous cells cervix	Healthy
1555	Cervical polyps	Healthy
1556	Menorrhagia (unknown cause)	Healthy
1557	Pelvic inflammatory disease/ pid	Healthy
1558	Ectopic pregnancy	Healthy
1559	Miscarriage	Healthy
1560	Breast fibroadenoma	Healthy
1561	Raynaud's phenomenon/disease	Healthy
1562	Food intolerance	Healthy
1563	Urticaria	Healthy
1564	Antiphospholipid syndrome	Healthy
1566	Mrsa / methicillin resistant staphylococcus aureus	Unhealthy
1567	Infectious mononucleosis / glandular fever / epstein barr virus (ebv)	Healthy
1568	Measles / morbillivirus	Healthy
1569	Mumps / epidemic parotitis	Healthy
1570	Rubella / german measles	Healthy
1571	Chickenpox	Healthy
1572	Whooping cough / pertussis	Healthy
1573	Shingles	Healthy
1574	Diphtheria	Unhealthy
1575	Herpes simplex	Healthy
1576	Dengue fever	Unhealthy
1577	Typhoid fever	Unhealthy
1578	Hepatitis a	Healthy
1579	Hepatitis b	Unhealthy
1580	Hepatitis c	Unhealthy
1582	Hepatitis e	Unhealthy
1583	Ischaemic stroke	Unhealthy
1584	Mitral valve disease	Unhealthy
1585	Mitral regurgitation / incompetence	Unhealthy
1586	Aortic valve disease	Unhealthy
1587	Aortic regurgitation / incompetence	Unhealthy
1588	Hypertrophic cardiomyopathy (hcm / hocm)	Unhealthy
1589	Pericarditis	Unhealthy
1590	Pericardial effusion	Unhealthy
1591	Aortic aneurysm rupture	Unhealthy
1592	Aortic dissection	Unhealthy
1593	Varicose ulcer	Healthy
1594	Respiratory infection	Unhealthy
1595	Pleural plaques (not known asbestosis)	Unhealthy
1596	Pleural effusion	Healthy
1597	Tinnitus / tiniitis	Healthy
1598	Tonsiltis	Healthy
1599	Constipation	Healthy
1600	Bowel / intestinal perforation	Unhealthy
1601	Bowel / intestinal infarction	Unhealthy
1602	Bowel / intestinal obstruction	Unhealthy
1603	Rectal prolapse	Healthy
1604	Alcoholic liver disease / alcoholic cirrhosis	Unhealthy
1605	Femoral hernia	Healthy
1606	Incisional hernia	Healthy
1607	Diabetic nephropathy	Unhealthy
1608	Nephritis	Unhealthy
1609	Glomerulnephritis	Unhealthy
1610	Thyroid goitre	Healthy
1611	Hyperparathyroidism	Healthy
1613	Blepharitis / eyelid infection	Healthy
1614	Stress	Unhealthy
1615	Obsessive compulsive disorder (ocd)	Unhealthy
1616	Insomnia	Healthy
1617	Osteopenia	Healthy
1618	Soft tissue inflammation	Healthy
1619	Tendonitis / tendinitis / tenosynovitis	Healthy
1620	Bursitis	Healthy
1621	Synovitis	Healthy
1622	Epicondylitis	Healthy
1623	Tennis elbow / lateral epicondylitis	Healthy
1624	Housemaid's knee (prepatellar bursitis)	Healthy
1625	Cellulitis	Healthy
1626	Fracture skull / head	Unhealthy
1627	Fracture jaw	Healthy
1628	Fracture nose	Healthy
1629	Fracture face / orbit / eye socket	Healthy
1630	Fracture neck / cervical fracture	Healthy
1631	Fracture clavicle / collar bone	Healthy
1632	Fracture shoulder / scapula	Healthy
1633	Fracture upper arm / humerus / elbow	Healthy
1634	Fracture forearm / wrist	Healthy
1635	Fracture radius	Healthy
1636	Fracture ulna	Healthy
1637	Fracture wrist / colles fracture	Healthy
1638	Fracture hand	Healthy
1639	Fracture finger	Healthy
1640	Fracture thumb	Healthy
1644	Fracture rib	Healthy
1645	Fracture sternum	Healthy
1646	Fracture vertebra / crush fracture / vertebral collapse	Healthy
1647	Fracture pelvis	Healthy
1648	Fracture neck of femur / hip	Healthy
1649	Fracture shaft of femur	Healthy
1650	Fracture patella / knee	Healthy
1651	Fracture lower leg / ankle	Healthy
1652	Fracture tibia	Healthy
1653	Fracture fibula	Healthy
1654	Fracture foot	Healthy
1655	Fracture metatarsal	Healthy
1656	Fracture toe	Healthy
1657	Septicaemia / sepsis	Unhealthy
1658	Myelofibrosis	Unhealthy
1659	Meningioma / benign meningeal tumour	Unhealthy
1660	Rosacea	Healthy
1661	Vitiligo	Healthy
1662	Cervical erosion	Healthy
1663	Abnormal smear (cervix)	Healthy
1664	Dysmenorrhoea / dysmenorrhea	Healthy
1665	Menopausal symptoms / menopause	Healthy
1666	Benign breast lump	Healthy
1667	Alopecia / hair loss	Healthy
1668	Allergy to house dust mite	Healthy
1669	Contact dermatitis	Healthy
1670	Allergy to elastoplast	Healthy
1671	Allergy to nickel	Healthy
1674	Varicella zoster virus	Healthy
1675	Giardia / giardiasis	Healthy
1676	Yellow fever	Healthy
1677	Scarlet fever / scarlatina	Healthy
1678	Chlamydia	Healthy
1679	Undescended testicle	Healthy
1680	Bowen's disease	Healthy
1681	Hydatiform mole	Healthy
1682	Benign insulinoma	Unhealthy
1683	Benign neuroma	Unhealthy
